# Supplementary material for: Use of Ultrasonography to Discriminate Psoriatic Arthritis from Fibromyalgia: A Post-Hoc Analysis of the ULISSE Study
Source: J Clin Med. 2021 Dec 29;11(1):180. doi: 10.3390/jcm11010180 (PMC8745640; doi:10.3390/jcm11010180)
Supplement: Supplementary file 1 [file jcm-11-00180-s001.zip]

Archive with 1 entries (1 files):
- jcm-1473755-supplementary.pdf
